# Supplementary material for: Development and Validation of a Machine-Learning Model for Prediction of Extubation Failure in Intensive Care Units
Source: Front Med (Lausanne). 2021 May 17;8:676343. doi: 10.3389/fmed.2021.676343 (PMC8165178; doi:10.3389/fmed.2021.676343)
Supplement: Supplementary Table 1 — Predictors extracted in MIMIC-IV. [file Table_1.XLSX]

## Sheet: Sheet1
MIMIC-IV	Categorical	Detail	Key feature
Hypertension	✅
DM	✅
COPD	✅
CHF	✅
MI	✅
CKD	✅
Leukemia	✅
Strokes	✅		✅
Cancer	✅
Liver disease	✅
SBT success times	✅		✅
Age			✅
Gender	✅
Charlson Index
BMI			✅
Ethnicity	✅
SAPS-II		First 24-h of ICU admission
Respiration SOFA		When extubation
Coagulation SOFA		When extubation
Liver SOFA		When extubation
Cardiovascular SOFA		When extubation
CNS SOFA		When extubation
Renal SOFA		When extubation
SOFA		When extubation
GCS		When extubation
Heart rate		Within 4 hours before extubation	✅
Respiratory rate		Within 4 hours before extubation	✅
MAP		Within 4 hours before extubation	✅
SpO2		Within 4 hours before extubation	✅
Temperature		Within 4 hours before extubation	✅
CVP		Within 4 hours before extubation	✅
Plateau pressure		Within 4 hours before extubation
Tidal volume		Within 4 hours before extubation	✅
PEEP		Within 4 hours before extubation	✅
PSV Level		Within 4 hours before extubation	✅
Mean airway pressure		Within 4 hours before extubation	✅
RSBI		Within 4 hours before extubation
Albumin		Within 4 hours before extubation
Anion gap		Within 4 hours before extubation
BUN		Within 4 hours before extubation
Creatinine		Within 4 hours before extubation
Fibrinogen		Within 4 hours before extubation
INR		Within 4 hours before extubation
PT		Within 4 hours before extubation
PTT		Within 4 hours before extubation
ALT		Within 4 hours before extubation
AST		Within 4 hours before extubation
ALP		Within 4 hours before extubation
Total bilirubin		Within 4 hours before extubation
MCH		Within 4 hours before extubation
MCHC		Within 4 hours before extubation
MCV		Within 4 hours before extubation
Platelet		Within 4 hours before extubation
RBC		Within 4 hours before extubation
RDW		Within 4 hours before extubation
WBC		Within 4 hours before extubation
pH		Within 4 hours before extubation	✅
PaO2		Within 4 hours before extubation
PaCO2		Within 4 hours before extubation
FiO2		Within 4 hours before extubation
PaO2.FiO2.ratio		Within 4 hours before extubation
SO2		Within 4 hours before extubation
BE		Within 4 hours before extubation
Bicarbonate		Within 4 hours before extubation
AADO2		Within 4 hours before extubation
Total CO2		Within 4 hours before extubation
Hematocrit		Within 4 hours before extubation
Hemoglobin		Within 4 hours before extubation
Chloride		Within 4 hours before extubation
Calcium		Within 4 hours before extubation
Potassium		Within 4 hours before extubation
Sodium		Within 4 hours before extubation
Lactate		Within 4 hours before extubation
Glucose		Within 4 hours before extubation
SpO2.FiO2.ratio		Within 4 hours before extubation
ROX index		Within 4 hours before extubation
Urine output		Averaged on 24 hours before extubation	✅
Crystalloid amount		Averaged on 24 hours before extubation	✅
Colloid amount		Averaged on 24 hours before extubation
RBC Transfusion		Averaged on 24 hours before extubation
FFP Transfusion		Averaged on 24 hours before extubation
PLT Transfusion		Averaged on 24 hours before extubation
Heparin use	✅	When extubation
Antibiotic types	✅	When extubation	✅
Linezolid	✅	When extubation
Vancomycin	✅	When extubation
CRRT use	✅	When extubation
Vasopressor use	✅	When extubation
MV durations			✅
